# Supplementary material for: Distinct Gene Expression Profiles of Matched Primary and Metastatic Triple-Negative Breast Cancers
Source: Cancers (Basel). 2022 May 16;14(10):2447. doi: 10.3390/cancers14102447 (PMC9139196; doi:10.3390/cancers14102447)
Supplement: Supplementary file 1 [file cancers-14-02447-s001.zip]

Archive with 1 entries (1 files):
- cancers-1720695-supplementary.pdf
